# Supplementary material for: Premna vietnamensis (Lamiaceae, Premnoideae), a distinct new species from the Central Highlands of Vietnam
Source: PLoS One. 2018 May 2;13(5):e0195811. doi: 10.1371/journal.pone.0195811 (PMC5931452; doi:10.1371/journal.pone.0195811)
Supplement: S1 Table — (XLSX) [file pone.0195811.s001.xlsx]

## Sheet: Appendix
Taxon	matK	Voucher for matK sequence	rbcL	Voucher for rbcL sequence	trnL-F	Voucher for trnL-F sequence
Aegiphila alba	—	NA	—	NA	FJ952070	J. Clark 7960
Aegiphila panamensis	JQ588060	R. Perez 131240	GQ981656	R. Perez 131240	—	NA
Ajuga reptans	HQ911379	J. Zelazny s.n.	Z37385	NA	HQ911643/HQ911712	J. Zelazny s.n.
Anisomeles indica	HQ911395	E. Emanuelsson 2027	FJ513149	PS0118MT01	FJ854259/FJ854146	E. Emanuelsson 2027
Callicarpa americana	MG836361	Zhonghui Ma MZH76	MG836333	Zhonghui Ma MZH76	MG836390	Zhonghui Ma MZH76
Callicarpa arborea	MG836362	Zhonghui Ma MZH41	MG836334	Zhonghui Ma MZH41	MG836391	Zhonghui Ma MZH41
Callicarpa mollis	HQ384498	MBG 897684	HQ384868	MBG 897684	HQ412928	MBG 897684
Clerodendrum japonicum	AF315297	NA	GQ436521	PS0851MT01	HQ911644/HQ911713	E. Steineger 15/1
Clerodendrum trichotomum	AF477760	NA	HQ384865	R. G. Olmstead 2002-134	FJ952051	R. G. Olmstead 2002-134
Colebrookea oppositifolia	HQ911391	Unknown 8354	U78712	NA	HQ911657/HQ911725	Unknown 8354
Congea tomentosa	HQ384499	Fairchild Bot. Gard. 59259	HQ384869	Fairchild Bot. Gard. 59259	HQ412929	Fairchild Bot. Gard. 59259
Cornutia pyramidata 1	HQ911375	A. Roestad 16.03.1964	JQ592284	BioBot10365	—	NA
Cornutia pyramidata 2	MG836363	E. Stijfhoorn 827 Kew-22209	MG836335	E. Stijfhoorn 827 Kew-22209	MG836392	E. Stijfhoorn 827 Kew-22209
Cymaria acuminata	KF509859	Peng et. al. HP10300	KF509870	Peng et. al. HP10300	FJ854244/FJ854131	O. Philipp 446
Faradaya amicorum	HQ911381	E. Christophersen 299	—	NA	HQ911645/HQ911714	E. Christophersen 299
Faradaya splendida	—	NA	JF738822	G.D. Weiblen WP3C0640	—	NA
Garrettia siamensis	MG836364	Bo Li LB0132	MG836336	Bo Li LB0132	MG836393	Bo Li LB0132
Gmelina arborea	MG836365	G. Bramley SAN147214	MG836337	G. Bramley SAN147214	MG836394	G. Bramley SAN147214
Gmelina hainanensis	MG836366	Bo Li LB0176	JQ322524	Bo Li LB0176	MG836395	Bo Li LB0176
Gmelina philippensis	MG836367	Bo Li LB0400	MG836338	Bo Li LB0400	MG836396	Bo Li LB0400
Holmskioldia sanguinea	HQ911382	C.W. Franck 1187	U28874	NA	HQ911651/HQ911719	C.W. Franck 1187
Holocheila longipedunculata	AF315304	Xiang et. al. 142	KF509867	Xiang et. al. 142	KF509874/KF509880	Xiang et. al. 142
Hymenopyramis siamensis	MG836368	R.P.J. de Kok 983 Kew-16782	MG836339	R.P.J. de Kok 983 Kew-16782	MG836397	R.P.J. de Kok 983 Kew-16782
Lamium purpureum	JF779877	P.W. Leenhouts 3358	Z37403	NA	JF780027	N. Orderud 18.7.1999
Lavandula angustifolia	GU391427	M. Braeuchler 3681	Z37404	NA	AY570457	J.B. Walker JBW2565
Lindenbergia philippensis	AF051990	NA	AF123664	S. Young & dePamphilis 1999	AJ608586	J. Armstrong 1163
Marrubium vulgare	HQ911499	O. Hedberg 92075A	U28875	NA	EU138443/EU138366	O. Hedberg 92075A
Mazus reptans	HQ384502	J. Aagard 2004-1	HQ384872	J. Aagard 2004-1	AF479004	NA
Melissa officinalis	HM850795	BM 2008/417	Z37413	NA	DQ667477	J.B. Walker JBW2575
Mentha × rotundifolia	GU381686	M. Braeuchler 2381	Z37417	NA	GU381520	M. Braeuchler 2381
Ocimum basilicum	AY177670	NA	Z37425	NA	AY570462	J.B. Walker JBW2557
Origanum vulgare	GU381802	M. Braeuchler 3131	Z37427	NA	AY570463	J.B. Walker JBW2567
Paulownia tomentosa	AJ429339	P. Erixon & B. Bremer 22	L36447	NA	AY423122	RBGE 19892925
Pedicularis groenlandica	HQ384503	J. Aagard s.n.	HQ384873	J. Aagard s.n.	HQ412930	J. Aagard s.n.
Petraeovitex multiflora	MG836369	R.P.J. de Kok W324 Kew-16810	MG836340	R.P.J. de Kok W324 Kew-16810	MG836398	R.P.J. de Kok W324 Kew-16810
Phryma leptostachya	AJ429341	P.D. Cantino 1376	U28881	NA	DQ532486	A. Takahashi 1815
Physostegia virginiana	HQ911436	M. Bendiksby 09-011	L14405	NA	HQ911671/HQ911738	M. Bendiksby 09-011
Plectranthus barbatus	AY840166	M. Braeuchler 26.06.2003	U28882	NA	AJ505500	D. Thulin 4380
Pogostemon benghalensis	—	NA	—	NA	HQ911663/HQ911731	R.G. Troth 677
Pogostemon cablin	EF529565	H. Cao 2741	L14406	NA	—	NA
Prasium majus	HQ911541	M. Thulin 5752	U31459	NA	FJ854300/FJ854187	M. Thulin 5752
Premna barbata	MG836375	Charduar & Bhorelli 69 Kew-25198	MG836346	Charduar & Bhorelli 69 Kew-25198	MG836404	Charduar & Bhorelli 69 Kew-25198
Premna bracteata	MG836374	Bo Li LB0386	MG836345	Bo Li LB0386	MG836403	Bo Li LB0386
Premna herbacea	MG836380	C. Leeratiwong 06-328 Kew-24827	MG836351	C. Leeratiwong 06-328 Kew-24827	MG836409	C. Leeratiwong 06-328 Kew-24827
Premna ligustroides	MG836376	Bo Li LB0449	MG836347	Bo Li LB0449	MG836405	Bo Li LB0449
Premna menglaensis	MG836377	Bo Li LB0399	MG836348	Bo Li LB0399	MG836406	Bo Li LB0399
Premna nana	MG836381	C. Leeratiwong 05-217 Kew-24830	MG836352	C. Leeratiwong 05-217 Kew-24830	MG836410	C. Leeratiwong 05-217 Kew-24830
Premna odorata	HQ384494	W. Gillis 9430	HQ384866	W. Gillis 9430	HQ412925	W. Gillis 9430
Premna punctulata	MG836378	C. Leeratiwong 06-330 Kew-24831	MG836349	C. Leeratiwong 06-330 Kew-24831	MG836407	C. Leeratiwong 06-330 Kew-24831
Premna punicea	MG836371	Bo Li LB0197	MG836342	Bo Li LB0197	MG836400	Bo Li LB0197
Premna serratifolia L.	MG836379	T. Kami et al. 1211 Kew-41751	MG836350	T. Kami et al. 1211 Kew-41751	MG836408	T. Kami et al. 1211 Kew-41751
Premna szemaoensis	MG836372	Bo Li LB0249	MG836343	Bo Li LB0249	MG836401	Bo Li LB0249
Premna tapintzeana	MG836373	Bo Li LB0322	MG836344	Bo Li LB0322	MG836402	Bo Li LB0322
Premna tenii	MG836370	Bo Li LB0192	MG836341	Bo Li LB0192	MG836399	Bo Li LB0192
Premna vietnamensis Bo Li 1	MG836359	HK 28042017-01	MG836331	HK 28042017-01	MG836388	HK 28042017-01
Premna vietnamensis Bo Li 2	MG836360	HK 28042017-02	MG836332	HK 28042017-02	MG836389	HK 28042017-02
Premna vietnamensis Bo Li 3	MG836358	HK 28042017-03	MG836330	HK 28042017-03	MG836387	HK 28042017-03
Prostanthera calycina	HQ384497	RBGK 386.86.08142	HQ384867	RBGK 386.86.08142	HQ412927	RBGK 386.86.08142
Salvia miltiorrhiza	JX312195	J. Qian s.n.	JX312195	J. Qian s.n.	JX312195	J. Qian s.n.
Scutellaria alpina	JX981412	NA	Z37457	NA	—	NA
Scutellaria hirta	—	NA	—	NA	EF546928/EF546848	M.Bendiksby & A.C. Scheen 04-18
Sphenodesme sp.	MG836382	Bo Li LB0398	MG836353	Bo Li LB0398	MG836411	Bo Li LB0398
Symphorema sp.	MG836383	Bo Li LB0119	MG836354	Bo Li LB0119	MG836412	Bo Li LB0119
Tectona grandis L. 1	NC_020098	H.A. Volkaert s.n.	NC_020098	H.A. Volkaert s.n.	NC_020098	H.A. Volkaert s.n.
Tectona grandis L. 2	KJ012800	R.A. Muscarella 0118737206	AJ001765	Bremer 3086	FJ870062	R. Olmstead 92-277
Teucrium scorodonia	HQ911378	A.C. Scheen 0412	Z37468	NA	JF694847	NA
Tinnea rhodesiana	HQ911385	L.A. Coetzer 173	—	NA	HQ911652/HQ911721	L.A. Coetzer 173
Tinnea zambesiaca	—	NA	U28886	NA	—	NA
Vitex agnus-castus	HQ384496	K.J. Kim 2804	U78716	NA	HQ412926	K.J. Kim 2804
Vitex axillariflora	MG836384	R.P.J. de Kok 1231 Kew-25693	MG836355	R.P.J. de Kok 1231 Kew-25693	MG836413	R.P.J. de Kok 1231 Kew-25693
Vitex queenslandica	MG836385	R.P.J. de Kok BG2529 Kew-21555	MG836356	R.P.J. de Kok BG2529 Kew-21555	MG836414	R.P.J. de Kok BG2529 Kew-21555
Vitex trifolia	AB284175	K. Komatsu et al. s.n.	GQ436526	PS0868MT02	AJ505539	M. Chase 8757
Vitex turczaninowii	MG836386	R.P.J. de Kok 2005 Kew-21550	MG836357	R.P.J. de Kok 2005 Kew-21550	MG836415	R.P.J. de Kok 2005 Kew-21550
Westringia rigida	HQ911373	E. Dahl & E. Noy Meir 8660	—	NA	HQ911707	E. Dahl & E. Noy Meir 8660
Westringia rosmariniformis	—	NA	Z37474	NA	—	NA
